# Supplementary material for: Molecular Dynamics Reveal Key Steps in BAR-Related Membrane Remodeling
Source: Pathogens. 2024 Oct 15;13(10):902. doi: 10.3390/pathogens13100902 (PMC11510478; doi:10.3390/pathogens13100902)
Supplement: Supplementary file 1 [file pathogens-13-00902-s001.zip]

Archive with 1 entries (1 files):
- pathogens-3215087-supplementary.pdf
